# Supplementary material for: Dysrupted microbial tryptophan metabolism associates with SARS-CoV-2 acute inflammatory responses and long COVID
Source: Gut Microbes. 2024 Nov 17;16(1):2429754. doi: 10.1080/19490976.2024.2429754 (PMC11581176; doi:10.1080/19490976.2024.2429754)
Supplement: Supplemental Material [file KGMI_A_2429754_SM1235.zip]

Archive with 5 entries (5 files):
- Supplementary Table S2.docx
- Supplementary Table S4.docx
- Supplementary Table S1.docx
- Supplementary_Figures.docx
- Supplementary Table S3.docx
